# Supplementary material for: Transcriptomic analysis of cell envelope inhibition by prodigiosin in methicillin-resistant Staphylococcus aureus
Source: Front Microbiol. 2024 Jan 22;15:1333526. doi: 10.3389/fmicb.2024.1333526 (PMC10839101; doi:10.3389/fmicb.2024.1333526)
Supplement: Supplementary file 1 [file Data_Sheet_1.ZIP]

Archive with 10 entries (10 files):
- Figure 7 Effect of prodigiosin on the viability of MRSA USA300 cells in the biofilm.xls
- Figure 1 Dosage effects of prodigiosin on MRSA USA300 growth  .xlsx
- Figure 2 Addition time effects of prodigiosin on MRSA USA300 growth.xlsx
- Figure 3 Dosage effects of prodigiosin on the biofilm biomass of MRSA USA300.xls
- Figure 4. Addition time effects of prodigiosin on the biofilm biomass of MRSA USA300.xls
- Figure 10 Validation of RNA sequencing data by RT-PCR.xls
- Figure 8 RNA-Seq analysis of genes expressed in the control and prodigiosin treatment group.xlsx
- Figure 9 Functional enrichment analysis of DEGs-Raw data of KEGG.xlsx
- Figure 9 Functional enrichment analysis of DEGs-Raw data of GO.xlsx
- Table1 MIC values of prodigiosin against S. aureus strains.xlsx
