# Supplementary material for: Transcriptomic analysis of cell envelope inhibition by prodigiosin in methicillin-resistant Staphylococcus aureus
Source: Front Microbiol. 2024 Jan 22;15:1333526. doi: 10.3389/fmicb.2024.1333526 (PMC10839101; doi:10.3389/fmicb.2024.1333526)
Supplement: Supplementary file 1 [file Data_Sheet_1.ZIP › Figure 7 Effect of prodigiosin on the viability of MRSA USA300 cells in the biofilm.xls]

## Sheet: Sheet1
	Prodigiosin (mg/L)	0			1.25			2.5			5
	CFU/mL	8.73×10^8	6.45×10^8	6×10^8	2.7×10^8	4.11×10^8	3.99×10^8	2.31×10^8	2.07×10^8	2.25×10^8	2.22×10^8	1.77×10^8	1.77×10^8
	log10 CFU/mL	8.94101	8.80956	8.77815	8.43136	8.61384	8.60097	8.36361	8.31597	8.35218	8.34635	8.24797	8.25527
