# Supplementary material for: Transcriptomic analysis of cell envelope inhibition by prodigiosin in methicillin-resistant Staphylococcus aureus
Source: Front Microbiol. 2024 Jan 22;15:1333526. doi: 10.3389/fmicb.2024.1333526 (PMC10839101; doi:10.3389/fmicb.2024.1333526)
Supplement: Supplementary file 1 [file Data_Sheet_1.ZIP › Figure 1 Dosage effects of prodigiosin on MRSA USA300 growth .xlsx]

## Sheet: Sheet1
										Figure 1 The effect of adding different concentrations of prodigiosin on the growth of MRSAUSA 300
		PG( μg/μL)	0			0.16			0.31			0.63			1.25			2.5
	Time(h)
	0		0.0652	0.0653	0.0654	0.0657	0.0658	0.0654	0.0655	0.0658	0.0656	0.0657	0.0654	0.0659	0.0671	0.0673	0.0674	0.0686	0.0687	0.0685
	2		0.0705	0.0702	0.0707	0.0686	0.0687	0.0675	0.0678	0.0674	0.0674	0.0673	0.0677	0.0678	0.0697	0.0695	0.0692	0.0725	0.0714	0.0727
	4		0.235	0.2392	0.2255	0.1468	0.1442	0.1406	0.1163	0.1149	0.1203	0.0973	0.0911	0.0924	0.0693	0.0689	0.0691	0.071	0.0711	0.072
	6		0.6462	0.6404	0.6499	0.3658	0.3576	0.3584	0.3085	0.2936	0.3051	0.2077	0.2127	0.2058	0.0697	0.07	0.0678	0.0704	0.0702	0.0706
	8		0.8034	0.8074	0.7944	0.4414	0.427	0.4383	0.3836	0.3906	0.3924	0.3183	0.3139	0.3122	0.0736	0.0707	0.0765	0.0687	0.0695	0.07
	10		0.8002	0.8222	0.8042	0.434	0.4281	0.4324	0.3873	0.3845	0.3801	0.3333	0.3372	0.3264	0.0997	0.096	0.0982	0.0691	0.0693	0.0697
	12		0.8078	0.8003	0.8036	0.41	0.4172	0.4196	0.3913	0.3837	0.4105	0.333	0.337	0.3262	0.1278	0.1166	0.1118	0.0689	0.0692	0.0695
	14		0.784	0.7804	0.7792	0.4393	0.4318	0.4365	0.397	0.3813	0.374	0.3309	0.3383	0.3282	0.1393	0.1246	0.1189	0.0688	0.0691	0.0694
	16		0.7862	0.7772	0.7662	0.4341	0.4262	0.4315	0.3902	0.3743	0.3687	0.34	0.3298	0.3429	0.1392	0.1301	0.121	0.0682	0.0688	0.0691
	18		0.7835	0.7743	0.7615	0.4289	0.4331	0.4148	0.3929	0.3762	0.3716	0.3372	0.3423	0.3341	0.1388	0.1277	0.1193	0.0679	0.0687	0.0698
	20		0.778	0.7771	0.7616	0.4273	0.4235	0.4297	0.3866	0.3711	0.3682	0.3339	0.3394	0.331	0.1381	0.13	0.1225	0.0676	0.0684	0.0691
	24		0.7311	0.7385	0.7593	0.4219	0.416	0.4229	0.381	0.3633	0.3626	0.3291	0.3349	0.3252	0.135	0.1282	0.1198	0.0701	0.0684	0.0709
		Notes: PG-Prodigiosin
