# Supplementary material for: Transcriptomic analysis of cell envelope inhibition by prodigiosin in methicillin-resistant Staphylococcus aureus
Source: Front Microbiol. 2024 Jan 22;15:1333526. doi: 10.3389/fmicb.2024.1333526 (PMC10839101; doi:10.3389/fmicb.2024.1333526)
Supplement: Supplementary file 1 [file Data_Sheet_1.ZIP › Figure 2 Addition time effects of prodigiosin on MRSA USA300 growth.xlsx]

## Sheet: Sheet1
							The effect of adding PG in different culture time on bacterial growth				(2.5μg/mL prodigiosin)
		0h			2h			4h			6h			8h			10h
Addition time（h）									OD620nm
0	0.0765	0.0752	0.0757	0.0659	0.0667	0.0661	0.0649	0.0653	0.0659	0.0647	0.0654	0.0653	0.0654	0.0649	0.0652	0.0644	0.0658	0.0655
2	0.1154	0.1008	0.1017	0.0974	0.1002	0.0971	0.0887	0.0887	0.0912	0.09	0.0921	0.0948	0.093	0.091	0.09	0.0932	0.0938	0.0934
4	0.0977	0.0976	0.0982	0.1648	0.1758	0.1908	0.3896	0.3741	0.402	0.3995	0.4228	0.4133	0.4372	0.4262	0.4051	0.4388	0.4269	0.4418
6	0.0957	0.0951	0.0951	0.1621	0.1721	0.1688	0.4386	0.4198	0.4536	0.6881	0.7944	0.6867	0.681	0.6662	0.6619	0.7389	0.6705	0.6816
8	0.094	0.0942	0.094	0.1777	0.1699	0.1663	0.4112	0.3647	0.4037	0.6592	0.754	0.6513	0.8203	0.8237	0.8007	0.8204	0.7528	0.7794
10	0.0925	0.0928	0.0924	0.1588	0.1684	0.1634	0.3819	0.3231	0.3424	0.6469	0.7387	0.6325	0.7867	0.7788	0.7612	0.869	0.8262	0.8135
12	0.0918	0.0924	0.091	0.1571	0.165	0.1616	0.3617	0.2921	0.316	0.6432	0.7359	0.6278	0.7945	0.7902	0.777	0.8219	0.8193	0.7613
14	0.091	0.0918	0.0907	0.155	0.1619	0.1571	0.3487	0.2739	0.2976	0.6403	0.73	0.6245	0.8034	0.7963	0.7791	0.8326	0.8328	0.7722
16	0.0904	0.0914	0.0901	0.1529	0.1593	0.1546	0.3433	0.2699	0.2924	0.6391	0.7379	0.6197	0.8151	0.8053	0.7814	0.8424	0.8518	0.7821
18	0.09	0.0916	0.0913	0.1489	0.1553	0.1518	0.3334	0.2586	0.2788	0.6371	0.7401	0.6215	0.8175	0.8101	0.7855	0.851	0.8672	0.7926
20	0.0894	0.0926	0.0936	0.138	0.1444	0.143	0.2566	0.2359	0.2696	0.6353	0.7264	0.715	0.823	0.8156	0.8127	0.8712	0.8957	0.813
24	0.0882	0.0918	0.0909	0.1256	0.131	0.1295	0.3056	0.2371	0.26	0.6457	0.7314	0.6174	0.8374	0.8323	0.8027	0.8982	0.9327	0.8414
								The effect of adding PG in different culture time on bacterial growth				(5μg/mL prodigiosin)
Addition time（h）		0h			2h			4h			6h			8h			10h
									OD620nm
0	0.0765	0.0752	0.0757	0.0659	0.0667	0.0661	0.0649	0.0653	0.0659	0.0647	0.0654	0.0653	0.0654	0.0649	0.0652	0.0644	0.0658	0.0655
2	0.1154	0.1008	0.1017	0.0974	0.1002	0.0971	0.0887	0.0887	0.0912	0.09	0.0921	0.0948	0.093	0.091	0.09	0.0932	0.0938	0.0934
4	0.0977	0.0976	0.0982	0.1648	0.1758	0.1908	0.3896	0.3741	0.402	0.3995	0.4228	0.4133	0.4372	0.4262	0.4051	0.4388	0.4269	0.4418
6	0.0957	0.0951	0.0951	0.1621	0.1721	0.1688	0.4386	0.4198	0.4536	0.6881	0.7944	0.6867	0.681	0.6662	0.6619	0.7389	0.6705	0.6816
8	0.094	0.0942	0.094	0.1777	0.1699	0.1663	0.4112	0.3647	0.4037	0.6592	0.754	0.6513	0.8203	0.8237	0.8007	0.8204	0.7528	0.7794
10	0.0925	0.0928	0.0924	0.1588	0.1684	0.1634	0.3819	0.3231	0.3424	0.6469	0.7387	0.6325	0.7867	0.7788	0.7612	0.869	0.8262	0.8135
12	0.0918	0.0924	0.091	0.1571	0.165	0.1616	0.3617	0.2921	0.316	0.6432	0.7359	0.6278	0.7945	0.7902	0.777	0.8219	0.8193	0.7613
14	0.091	0.0918	0.0907	0.155	0.1619	0.1571	0.3487	0.2739	0.2976	0.6403	0.73	0.6245	0.8034	0.7963	0.7791	0.8326	0.8328	0.7722
16	0.0904	0.0914	0.0901	0.1529	0.1593	0.1546	0.3433	0.2699	0.2924	0.6391	0.7379	0.6197	0.8151	0.8053	0.7814	0.8424	0.8518	0.7821
18	0.09	0.0916	0.0913	0.1489	0.1553	0.1518	0.3334	0.2586	0.2788	0.6371	0.7401	0.6215	0.8175	0.8101	0.7855	0.851	0.8672	0.7926
20	0.0894	0.0926	0.0936	0.138	0.1444	0.143	0.2566	0.2359	0.2696	0.6353	0.7264	0.715	0.823	0.8156	0.8127	0.8712	0.8957	0.813
24	0.0882	0.0918	0.0909	0.1256	0.131	0.1295	0.3056	0.2371	0.26	0.6457	0.7314	0.6174	0.8374	0.8323	0.8027	0.8982	0.9327	0.8414
