# Supplementary material for: Transcriptomic analysis of cell envelope inhibition by prodigiosin in methicillin-resistant Staphylococcus aureus
Source: Front Microbiol. 2024 Jan 22;15:1333526. doi: 10.3389/fmicb.2024.1333526 (PMC10839101; doi:10.3389/fmicb.2024.1333526)
Supplement: Supplementary file 1 [file Data_Sheet_1.ZIP › Figure 3 Dosage effects of prodigiosin on the biofilm biomass of MRSA USA300.xls]

## Sheet: Sheet1
			Figure 3 The effect of adding different concentrations of PG on biofilm biomass
		Concentration of prodigiosin ( μg/mL)	0			0.16			0.31			0.63			1.25			2.5
		OD570nm	4.95744	4.3548	4.9108	3.1375	3.3538	3.4161	2.8758	2.7231	2.5816	2.3304	2.4788	2.386	1.2469	1.1394	0.9926	0.5373	0.5763	0.5499
