# Supplementary material for: Transcriptomic analysis of cell envelope inhibition by prodigiosin in methicillin-resistant Staphylococcus aureus
Source: Front Microbiol. 2024 Jan 22;15:1333526. doi: 10.3389/fmicb.2024.1333526 (PMC10839101; doi:10.3389/fmicb.2024.1333526)
Supplement: Supplementary file 1 [file Data_Sheet_1.ZIP › Figure 4. Addition time effects of prodigiosin on the biofilm biomass of MRSA USA300.xls]

## Sheet: Sheet1
							Figure 4. The effect of adding PG in different culture time on biofilm formation
		Addtion time (h)		0 μg/mL			2.5 μg/mL (1×MIC)			5 μg/mL (2×MIC)
		0	4.5443	4.7902	5.4018	0.8538	0.9367	0.7605	0.4377	0.4966	0.5062
		2	4.5443	4.7902	5.1018	2.0457	1.8646	1.9561	0.5248	0.6818	0.5689
		4	4.4617	4.7032	5.3037	3.4439	3.4405	3.3021	1.667	1.4681	1.5513
		6	4.4291	4.6452	4.8864	4.256	4.1268	4.0003	3.2064	3.1598	3.5654
		8	4.9291	5.1542	4.4864	4.556	4.6268	4.725	4.665	4.5258	4.5346
