# Supplementary material for: Transcriptomic analysis of cell envelope inhibition by prodigiosin in methicillin-resistant Staphylococcus aureus
Source: Front Microbiol. 2024 Jan 22;15:1333526. doi: 10.3389/fmicb.2024.1333526 (PMC10839101; doi:10.3389/fmicb.2024.1333526)
Supplement: Supplementary file 1 [file Data_Sheet_1.ZIP › Figure 10 Validation of RNA sequencing data by RT-PCR.xls]

## Sheet: Sheet1
			Figure 8 Validation of RNA sequencing data by RT-PCR
			Gene name	Negtive control			Prodigiosin
			Cap8B	0.687779	0.881847	1.0348	8.53207	8.61247	8.054
			CapA	1.25529	1.3082	1.56476	13.4725	15.0156	12.0834
			Sdrc	1.1025	0.911383	1.08894	0.0542088	0.0698432	0.0560683
			ebps	1.28472	1.11527	0.931235	0.0755061	0.0630412	0.0637931
			icaA	0.862901	0.792967	1.13039	0.105051	0.122426	0.110068
			MurQ	1.32873	0.997223	1.12958	0.523152	0.662073	0.668118
			GlmO	1.49704	0.994382	0.95642	0.371817	0.421721	0.398744
			NerA	0.845947	1.14677	0.957454	0.441718	0.352058	0.797284
