# Supplementary material for: Transcriptomic analysis of cell envelope inhibition by prodigiosin in methicillin-resistant Staphylococcus aureus
Source: Front Microbiol. 2024 Jan 22;15:1333526. doi: 10.3389/fmicb.2024.1333526 (PMC10839101; doi:10.3389/fmicb.2024.1333526)
Supplement: Supplementary file 1 [file Data_Sheet_1.ZIP › Figure 8 RNA-Seq analysis of genes expressed in the control and prodigiosin treatment group.xlsx]

## Sheet: Sheet1
GeneID	log2Ratio(USA300_EG/USA300_CK)	P-value
pflB	-4.33957	1.11538e-34
fusA	1.53544	2.44794e-06
tuf	1.00228	0.00201103
pflA	-4.98566	4.13517e-23
EQG65_RS03860	2.43496	0.000375374
rpoC	1.76016	2.3109e-09
EQG65_RS13350	-2.27088	6.3275e-07
EQG65_RS12200	-2.58977	4.85262e-18
adhP	-3.90983	1.64917e-06
rpoB	1.15323	7.71204e-05
secY	1.99586	1.6517e-11
clpL	-3.63725	6.52004e-31
EQG65_RS07340	2.15308	5.00287e-13
spa	-2.46684	4.18936e-17
EQG65_RS12150	-3.31085	1.75094e-26
glmS	-2.85434	1.40996e-20
spxA	1.41327	0.00327575
rplA	2.09771	1.33228e-10
EQG65_RS00290	-4.24905	4.33361e-39
EQG65_RS00955	-3.55455	1.68355e-29
rplB	1.58967	5.66254e-08
EQG65_RS11300	2.005	1.52044e-11
EQG65_RS07390	1.51726	1.23136e-05
EQG65_RS11815	-2.19524	1.07991e-13
sdhA	1.00803	0.00048968
EQG65_RS10900	-3.15383	1.44396e-16
rplJ	2.2631	2.95231e-10
narH	-5.2314	1.13059e-53
rplD	1.54396	2.0718e-05
rpsC	1.44172	7.88833e-07
EQG65_RS07265	-8.53519	3.13249776820268E-100
rplC	1.23244	0.00238503
rpsL	1.19728	3.77145e-05
EQG65_RS05585	2.09649	1.35288e-10
isaA	-1.58953	2.42087e-05
EQG65_RS08640	-1.49002	2.8118e-07
amaP	1.25771	0.000426844
sasA	1.08338	0.000202832
ald	-1.77928	5.4667e-10
hrcA	2.43952	4.0606e-16
ptsG	-1.20404	2.56658e-05
recU	2.41594	1.58949e-08
EQG65_RS08810	1.17385	0.00324296
rpsG	1.03676	0.000357093
rplF	2.21116	1.06993e-13
EQG65_RS12105	1.66157	1.67673e-08
pckA	-1.66282	2.97472e-06
thrS	-1.55599	2.1878e-05
EQG65_RS07935	1.58002	6.55682e-08
sufB	1.24582	1.79902e-05
sdhB	1.09297	0.00281642
rpsM	1.82049	1.55822e-05
EQG65_RS04700	-1.26919	0.000711752
EQG65_RS10905	-2.89187	2.16973e-21
rplK	1.63835	1.90556e-06
sdrD	-3.51742	2.61062e-11
EQG65_RS05345	1.57954	4.52229e-08
norB	-7.83177	3.29731e-89
EQG65_RS02310	1.16391	6.34496e-05
EQG65_RS11325	1.85791	2.7494e-08
EQG65_RS00615	-1.76423	7.36733e-07
rplV	1.41283	0.00219721
EQG65_RS02025	1.17342	6.24533e-05
EQG65_RS13105	1.19108	0.0159379
rplP	1.33081	0.00260013
EQG65_RS08560	1.37809	2.59284e-06
nrdD	-5.19576	9.71821e-52
EQG65_RS04125	1.25584	1.76899e-05
mecA	1.11373	0.00131526
EQG65_RS10915	-2.01906	6.06731e-12
EQG65_RS13270	-2.46343	3.23144e-16
EQG65_RS05820	-3.94749	3.73278e-34
rplQ	2.03551	1.82989e-06
EQG65_RS10670	1.01611	0.000404628
EQG65_RS13330	-3.97218	7.55296e-35
EQG65_RS07195	1.7223	0.00068234
rpsE	1.43939	8.49755e-07
aaa	-3.05752	2.81602e-23
EQG65_RS12510	-1.52175	2.6231e-07
tgt	2.22788	9.66569e-14
nreB	-3.81535	2.00126e-16
rpsK	1.70198	7.88039e-09
EQG65_RS06310	1.01834	0.00041623
EQG65_RS03230	2.49709	1.36093e-16
EQG65_RS12130	1.21497	3.57454e-05
EQG65_RS10805	-1.92878	6.82472e-11
nreC	-3.51792	1.92291e-28
uhpT	-5.02965	2.45348e-17
nirB	-3.88689	4.62248e-17
EQG65_RS08765	-1.75068	2.35911e-09
srrB	-1.10958	0.000129492
EQG65_RS00845	-4.68663	1.14876e-32
lexA	-1.4938	4.01966e-07
rplE	1.53981	1.02727e-07
EQG65_RS13595	1.22447	2.26536e-05
sdrC	-4.62217	8.17251e-14
dltD	1.13077	0.000102367
clfA	2.13536	1.32568e-09
EQG65_RS02850	-1.05893	0.000261198
EQG65_RS00830	-3.96461	9.0938e-34
EQG65_RS04985	-1.51441	1.50325e-07
msrA	1.08949	0.0167344
dltB	1.06228	0.000234048
narI	-3.95718	2.9053e-24
msrB	1.77657	5.51775e-07
cobA	-5.18265	4.56036e-22
sdrE	1.42329	8.97667e-07
EQG65_RS12750	-3.32148	9.18723e-06
EQG65_RS12870	-1.10121	0.00019285
EQG65_RS10860	1.29662	9.9882e-05
EQG65_RS07640	-2.37906	4.47778e-15
EQG65_RS00825	-4.29081	3.76508e-38
EQG65_RS10520	1.11976	0.000143589
EQG65_RS12470	-2.32646	2.57681e-14
EQG65_RS08925	-2.08495	0.00449494
EQG65_RS02865	1.34902	5.98022e-06
rplO	1.71848	6.62952e-09
alsS	-2.73795	1.19561e-18
EQG65_RS02820	2.76184	1.54167e-19
EQG65_RS02650	-1.27812	1.13916e-05
pdxS	-1.96789	2.87017e-11
aspS	1.05459	0.000387204
EQG65_RS02970	-1.39773	1.98347e-06
EQG65_RS01485	-1.19412	0.000304319
sbi	-3.62143	3.25621e-29
EQG65_RS12435	-1.68966	2.978e-08
rplR	1.43851	1.25943e-06
glpK	1.26254	1.29788e-05
arcC	-3.37715	1.11186e-26
ccpA	-1.451	6.94966e-07
EQG65_RS10085	1.37012	3.64383e-06
nadE	-1.15025	9.03005e-05
EQG65_RS09435	2.36788	1.30467e-15
EQG65_RS10000	-2.30664	6.76448e-14
EQG65_RS07405	1.132	9.62865e-05
EQG65_RS02305	-1.31605	7.2986e-06
EQG65_RS04630	-1.4398	9.37236e-07
EQG65_RS07675	-1.6591	2.57568e-08
EQG65_RS12310	-1.1143	0.000124947
nrdG	-5.61398	1.10873e-54
smpB	1.00935	0.0122507
EQG65_RS07320	1.07959	0.00024043
EQG65_RS05970	1.30714	8.42282e-06
udk	1.02718	0.000511456
EQG65_RS05015	1.17928	0.000169863
EQG65_RS02270	1.71289	7.39979e-09
EQG65_RS02020	1.48421	4.53111e-07
EQG65_RS00840	-4.67136	2.41904e-26
argF	-4.8116	2.28851e-43
EQG65_RS05065	1.52085	2.27166e-07
guaB	-1.09958	0.000195591
dhaK	-1.53546	1.47011e-05
EQG65_RS03420	-1.05993	0.000347459
EQG65_RS12230	-2.71259	8.67496e-18
EQG65_RS11965	1.29096	1.19202e-05
EQG65_RS10255	1.89869	2.60386e-10
EQG65_RS12295	-1.04615	0.000373116
EQG65_RS08485	1.20336	5.3565e-05
EQG65_RS00940	-2.16808	2.44431e-08
EQG65_RS00835	-4.92179	2.48403e-34
EQG65_RS11110	1.70862	1.18997e-08
EQG65_RS00740	-2.79488	1.15069e-18
tet(38)	1.82598	8.56046e-10
EQG65_RS09025	-1.70926	1.41421e-08
EQG65_RS10250	2.28463	7.36909e-14
EQG65_RS00730	-3.24366	6.48624e-18
lrgA	2.07985	4.74082e-08
sdpC	-1.05816	0.000285251
EQG65_RS11745	1.92011	2.65289e-10
EQG65_RS00745	-2.10811	2.47609e-11
rsp	1.25508	0.00142797
EQG65_RS08735	1.47362	5.34337e-07
rplL	1.22858	1.41185e-05
EQG65_RS12405	2.62228	6.03407e-18
EQG65_RS10015	-1.33407	8.54638e-06
EQG65_RS03370	1.51641	1.0302e-05
EQG65_RS12475	-2.73202	2.79672e-18
EQG65_RS12065	-1.10189	0.000170076
treP	3.46423	2.39783e-28
nreA	-3.97845	6.0133e-33
tagG	1.12629	0.000102184
EQG65_RS02765	2.5648	2.17905e-17
glmU	-1.54815	5.37175e-07
EQG65_RS03600	1.61487	6.8396e-06
EQG65_RS10515	1.20389	3.36144e-05
EQG65_RS12805	1.17905	5.27964e-05
narJ	-5.87115	8.44223e-17
EQG65_RS08060	1.40306	1.39585e-06
EQG65_RS11555	-1.0005	0.000566168
EQG65_RS13335	2.52022	4.02643e-16
EQG65_RS00285	1.67936	1.61906e-08
miaA	1.20422	6.3474e-05
sgtB	2.73876	2.03649e-19
EQG65_RS02980	-1.11334	0.000156872
xerC	1.04983	0.00268913
EQG65_RS00820	-3.99727	2.58977e-32
EQG65_RS04110	1.94527	1.30244e-10
EQG65_RS05465	1.18822	9.59084e-05
vraE	1.54267	2.43751e-07
rsmB	-1.07741	0.000226842
hutG	1.19295	9.26004e-05
EQG65_RS05830	-1.6681	8.773e-08
EQG65_RS02065	-2.57386	4.54086e-16
rpsH	1.49038	2.41838e-07
EQG65_RS06730	1.48907	2.74364e-07
EQG65_RS00755	-1.55959	2.82679e-05
EQG65_RS11890	-1.24195	3.51898e-05
rsgA	-1.20703	5.43878e-05
EQG65_RS05555	1.22474	5.35003e-05
rpsQ	1.5428	0.00813329
fmhA	-1.90758	1.39508e-09
EQG65_RS10910	-2.34687	8.7323e-14
murQ	-3.04921	5.06113e-19
EQG65_RS12485	-3.3179	3.20535e-17
isaB	-2.32995	2.86562e-13
EQG65_RS12625	2.03328	1.48601e-09
adhE	-3.00493	3.76467e-19
EQG65_RS11570	-1.27145	2.65209e-05
EQG65_RS09825	2.52773	5.0412e-10
EQG65_RS00035	-2.29244	4.75746e-13
purD	-1.57453	5.32985e-07
EQG65_RS00425	1.11261	0.000204638
mreD	1.40267	1.88163e-06
ahpC	-1.26128	3.38664e-05
EQG65_RS12480	-2.64972	4.01541e-16
purH	-1.48541	1.69362e-06
thiW	1.04399	0.00056681
EQG65_RS01065	-1.07661	0.000367441
adsA	-3.77116	6.52699e-27
EQG65_RS01025	-1.05704	0.000467287
ecb	-2.17855	1.76898e-11
sirC	1.04945	0.00785251
EQG65_RS01795	-1.68514	2.40635e-07
EQG65_RS07400	1.47919	1.15252e-06
EQG65_RS12450	1.02015	0.000694929
fakB1	-1.07954	0.000372905
lip2	-2.30388	9.6907e-13
dhaM	-1.28237	0.0137766
EQG65_RS01405	-2.25391	1.62079e-11
lmrS	1.39849	2.98653e-06
EQG65_RS00890	-1.46266	3.76084e-06
EQG65_RS04715	-3.35247	3.66217e-24
EQG65_RS09050	-1.33989	9.20983e-06
infA	1.53072	0.0102538
EQG65_RS12085	-2.54029	5.01108e-09
purF	-1.01024	0.00110345
EQG65_RS05215	1.08742	0.000340653
EQG65_RS07120	1.08508	0.000273521
EQG65_RS12900	-1.23409	6.74203e-05
farE	2.30326	3.61258e-14
budA	-1.85321	3.42854e-09
EQG65_RS12960	1.56764	4.39154e-07
EQG65_RS07755	-1.05507	0.00262055
sqr	1.83671	5.441e-09
map	-1.13551	0.000195165
EQG65_RS10225	-1.86142	6.5378e-07
rpsT	1.14533	0.00108671
ndk	-1.55585	1.09097e-06
EQG65_RS05645	-1.01282	0.00127502
nrdF	-1.55652	0.0137083
cntA	-3.03713	3.24104e-18
purL	-1.51851	1.11191e-06
EQG65_RS07680	-1.58483	4.50463e-07
EQG65_RS00865	-1.33714	2.74638e-05
EQG65_RS03210	1.14203	0.000386314
recR	-1.09103	0.000229035
EQG65_RS05150	-1.11591	0.000645275
EQG65_RS10830	-1.03425	0.00085585
EQG65_RS02605	1.94574	1.4031e-10
panC	-1.08289	0.000359192
yycF	-1.35805	4.22871e-05
EQG65_RS10545	1.16775	0.000142319
ureC	4.62078	1.96331e-43
thrC	1.02792	0.00123415
EQG65_RS01020	-1.33177	1.25301e-05
EQG65_RS11990	1.89283	2.53861e-10
EQG65_RS09905	1.01964	0.000805667
EQG65_RS12915	-1.99178	7.33413e-10
EQG65_RS13870	1.55407	6.54429e-07
EQG65_RS04030	1.29388	1.47632e-05
EQG65_RS09895	3.1139	6.75579e-23
EQG65_RS12220	-2.35385	3.38372e-05
EQG65_RS13865	1.57347	1.7765e-07
EQG65_RS00860	-1.40592	1.32032e-05
mnhD2	1.32247	9.2648e-06
fnbB	1.15685	0.000215871
EQG65_RS06880	1.1024	0.000129972
EQG65_RS03670	-1.46993	4.99372e-06
EQG65_RS07965	-1.50645	1.43129e-05
EQG65_RS03140	3.23307	2.55739e-24
EQG65_RS09885	1.15689	0.000185336
EQG65_RS08400	1.14818	9.05499e-05
treR	2.28996	2.96753e-13
EQG65_RS07645	-1.47486	3.37052e-06
EQG65_RS01495	-1.28552	0.0152308
EQG65_RS12820	2.75745	1.03799e-18
EQG65_RS06295	1.11796	0.00240313
EQG65_RS11290	-1.06016	0.000875251
mnhA2	2.27214	4.45602e-09
EQG65_RS06895	1.02226	0.000753396
purM	-1.32617	3.73224e-05
EQG65_RS11135	1.05001	0.000500943
EQG65_RS07440	-1.35338	1.12165e-05
nagA	-1.0429	0.00090934
EQG65_RS07395	1.13553	0.000173863
trpA	-1.81616	2.63902e-06
EQG65_RS03430	2.08916	0.00111785
EQG65_RS08140	2.7054	4.99987e-17
hssS	1.11884	0.000247478
rnhC	1.63679	1.58266e-07
modA	-2.06637	9.6123e-05
EQG65_RS01145	1.90307	2.45873e-08
EQG65_RS10005	-2.83914	3.66627e-05
EQG65_RS10220	-1.07021	0.000753072
vraR	1.88204	2.49512e-10
mscL	1.39424	3.80262e-06
EQG65_RS12620	1.72557	3.19545e-07
EQG65_RS09465	-1.90594	6.31122e-05
EQG65_RS12410	1.82065	3.4403e-07
EQG65_RS09995	-2.25734	0.00118448
EQG65_RS08120	3.7775	3.81509e-30
nth	-1.12953	0.000349347
EQG65_RS11655	4.16752	4.31317e-37
EQG65_RS11810	3.33248	9.13796e-09
EQG65_RS06300	1.1982	0.000665794
EQG65_RS03435	1.30019	2.01491e-05
EQG65_RS02780	2.7844	1.04527e-18
EQG65_RS11050	1.39201	2.34582e-05
EQG65_RS04090	1.53908	5.85933e-07
rlmD	1.75816	2.5676e-06
EQG65_RS00870	-1.34124	0.000102426
lspA	1.35834	6.92381e-06
thrB	1.01262	0.00228676
ygs	-2.10398	2.33928e-11
prfB	-1.45609	2.94599e-06
dhaL	-2.0221	6.99761e-10
liaF	3.38642	8.83452e-07
treC	2.98122	1.93737e-21
EQG65_RS00665	1.62809	1.2424e-07
EQG65_RS07215	-1.22116	7.94274e-05
EQG65_RS11995	2.00453	7.33144e-11
EQG65_RS04865	1.78708	6.06931e-09
EQG65_RS02225	-1.7424	2.0488e-05
EQG65_RS04860	2.26729	8.11005e-13
coaBC	-1.42585	0.00159962
EQG65_RS11545	-1.02991	0.000786297
galU	-2.25768	2.33706e-06
EQG65_RS03205	1.31448	6.29054e-05
EQG65_RS03655	-2.26468	8.31046e-10
EQG65_RS13150	-2.32184	3.78149e-06
EQG65_RS03700	-1.29716	0.000240305
EQG65_RS04095	2.00473	1.02027e-09
EQG65_RS12585	-2.15567	0.000218955
EQG65_RS08420	-1.37355	3.73629e-05
EQG65_RS13785	-1.2545	0.000557573
EQG65_RS05190	2.64776	1.86623e-16
EQG65_RS03660	-1.38884	0.00019443
capN	1.13456	0.00119967
EQG65_RS06385	-1.14845	0.000476034
fmt	-1.85595	8.43081e-08
EQG65_RS12895	-1.77836	0.00138084
EQG65_RS04695	-1.68056	8.9475e-06
EQG65_RS12860	-3.54092	5.38356e-17
lacD	1.68356	8.52054e-07
EQG65_RS08395	-1.08612	0.00112517
EQG65_RS10170	-1.24525	0.000407901
asp2	1.31525	2.19503e-05
EQG65_RS12650	-1.35709	0.00764811
EQG65_RS10890	-1.02176	0.00337262
trpB	-2.33845	1.72099e-11
EQG65_RS11725	-1.11956	0.000398097
EQG65_RS13825	1.39636	8.59722e-06
EQG65_RS08720	1.13527	0.000166342
nhaC	1.48841	2.69237e-06
asp1	1.5303	1.54837e-06
EQG65_RS05055	-1.55564	0.00351522
EQG65_RS00120	-1.01427	0.00221195
EQG65_RS02975	-1.45848	7.64019e-05
EQG65_RS04735	1.24061	6.75589e-05
EQG65_RS03375	1.1368	0.000219276
EQG65_RS11695	1.44438	4.60724e-06
EQG65_RS06685	-2.57355	1.05324e-07
ybeY	-1.55641	0.0110898
EQG65_RS00930	2.25147	9.613e-10
EQG65_RS00925	1.83909	1.01173e-06
EQG65_RS13455	1.15829	0.000667875
EQG65_RS10715	-1.81718	7.91375e-06
mnhG2	1.1002	0.0011931
metE	1.39537	3.14829e-05
EQG65_RS05800	-2.82227	1.73349e-12
gltB	3.24402	2.76911e-24
sph	1.80852	6.20489e-09
EQG65_RS08130	3.07937	1.31225e-20
EQG65_RS05185	1.23581	8.06e-05
EQG65_RS08705	2.8139	1.91224e-16
EQG65_RS04975	1.70747	1.39416e-07
EQG65_RS07615	1.11212	0.00144763
mnmE	-1.45199	0.00836495
EQG65_RS04070	-1.78397	0.000405774
EQG65_RS11565	-1.76114	2.40559e-07
EQG65_RS04850	2.35857	1.69375e-13
EQG65_RS08200	-1.50234	3.91569e-05
EQG65_RS10770	1.10571	0.00673059
EQG65_RS02060	-2.82604	5.27691e-10
purK	-1.13173	0.00109507
EQG65_RS06960	1.65663	1.38928e-06
EQG65_RS12865	-4.04436	2.94622e-06
EQG65_RS12000	1.99666	9.82764e-10
EQG65_RS02125	2.7705	1.11304e-16
EQG65_RS00060	1.64889	1.67227e-06
serA	2.65137	3.87733e-15
EQG65_RS12035	6.64638	5.91655e-73
EQG65_RS12535	1.07088	0.00285636
EQG65_RS11645	4.28558	4.12957e-37
betA	1.44057	6.78056e-05
EQG65_RS12570	-1.63332	0.000192239
purQ	-1.46626	5.52562e-05
EQG65_RS14025	1.13024	0.0137322
xpt	-1.329	0.00222207
EQG65_RS13265	-2.48302	0.000159195
feoB	1.37738	2.26976e-05
asp3	1.53795	4.08212e-06
EQG65_RS04845	2.72919	8.4497e-17
EQG65_RS01535	-1.07042	0.00157555
EQG65_RS13925	-2.50728	2.42193e-11
EQG65_RS01175	-2.87105	0.00026424
EQG65_RS00805	-2.70567	1.45975e-13
EQG65_RS10275	-2.35766	0.0110862
EQG65_RS05795	-2.58137	8.68246e-11
EQG65_RS03665	-1.11689	0.00629495
EQG65_RS11515	1.33555	0.000115101
EQG65_RS08045	1.27593	0.000327709
EQG65_RS13280	-2.40373	1.94977e-09
bcp	-1.20748	0.00160009
mobB	-1.63876	0.000964387
EQG65_RS01400	-1.38775	0.000523772
mepR	-1.51786	0.00424457
EQG65_RS01005	2.01504	1.62159e-08
lukH	-1.75906	1.55436e-06
scb	-2.28031	0.00813127
EQG65_RS11910	-1.96223	7.06102e-08
EQG65_RS00650	-1.24335	0.00190435
EQG65_RS02890	-1.10297	0.0012478
EQG65_RS00920	1.18138	0.00739517
hutU	-1.43744	7.38103e-05
EQG65_RS04025	1.84503	2.4166e-07
pxpB	2.30534	1.48208e-09
EQG65_RS08850	-1.45398	6.90347e-05
hisC	1.28079	7.64534e-05
EQG65_RS01260	1.24382	0.000241212
ugpC	-3.11308	6.16076e-07
EQG65_RS06970	1.80231	1.68196e-06
pmtB	1.05582	0.0135426
nrdI	-1.73151	0.00188843
folP	-1.77813	5.0445e-07
EQG65_RS01620	2.08914	1.2368e-08
EQG65_RS04855	1.84086	1.07306e-08
gmk	-1.98928	0.000370971
EQG65_RS01830	-1.28898	0.00114176
srtA	-2.57558	0.00106033
EQG65_RS04100	1.27034	5.0432e-05
EQG65_RS00430	-3.07019	5.54697e-06
EQG65_RS12810	1.74813	0.000494803
arsR	1.31649	0.000840413
trpC	-1.76303	1.50228e-05
EQG65_RS13170	2.85126	7.17115e-16
EQG65_RS07355	-2.3449	0.00157286
EQG65_RS01415	-2.258	2.41746e-07
EQG65_RS12675	-1.41301	0.000989378
EQG65_RS12925	1.05326	0.00489539
EQG65_RS07570	-1.3819	0.00429216
EQG65_RS04015	2.14505	6.66244e-09
EQG65_RS01190	-1.87541	0.00102715
EQG65_RS12550	-1.50705	0.00663112
EQG65_RS01410	-2.67505	1.38919e-10
scdA	-4.19045	6.99037e-05
ilvD	2.95961	5.02172e-12
bstA	1.47926	0.000126707
EQG65_RS00780	1.02905	0.0158735
EQG65_RS12580	-1.48843	0.00503652
EQG65_RS12030	6.66579	9.57517e-15
cstB	2.58558	1.50272e-13
EQG65_RS00945	-3.32799	4.15061e-15
EQG65_RS11825	-2.37438	0.00492532
EQG65_RS03020	-1.64806	2.59225e-05
trpD	-1.57831	7.80645e-05
yut	1.42284	7.84771e-05
EQG65_RS06690	-1.28665	0.000842758
argB	1.11816	0.00845703
purN	-1.90061	3.00377e-06
mnhF2	1.42505	0.000777326
cap8L	1.16675	0.00226324
EQG65_RS08230	-2.00307	0.0170129
panB	-1.78457	0.000203293
tatC	2.03169	0.00425728
cmk	-1.41741	0.00706806
ureG	3.32647	8.01991e-24
EQG65_RS01710	-1.90952	8.46037e-05
spn	3.48527	0.00577094
EQG65_RS01015	1.14321	0.00643386
EQG65_RS01070	-1.27485	0.00684607
EQG65_RS02985	-1.71519	8.26012e-07
EQG65_RS03240	1.01774	0.00346847
EQG65_RS06925	-2.21069	2.02458e-05
EQG65_RS09500	-1.15077	0.00512112
EQG65_RS08280	-1.21853	0.00110528
EQG65_RS13340	1.50748	4.60885e-05
EQG65_RS01575	1.26525	0.000506052
dapA	3.29857	4.36032e-21
EQG65_RS10780	-1.46872	0.0108363
EQG65_RS07035	4.91958	4.77052e-33
EQG65_RS07040	3.59757	2.37486e-24
EQG65_RS04045	-1.0006	0.00378996
EQG65_RS00655	3.06829	2.51289e-05
EQG65_RS04595	1.43979	0.00616437
tdcB	-7.58486	6.76632e-34
EQG65_RS10825	-2.759	2.00421e-05
efb	-3.03287	6.4086e-07
EQG65_RS05805	-2.87363	1.23261e-11
EQG65_RS06060	-1.81963	7.23118e-06
lukG	-1.62054	1.47314e-05
EQG65_RS02660	-2.12237	0.000117731
ilvB	3.37269	9.25019e-19
EQG65_RS01545	-1.48509	0.00118857
EQG65_RS01390	-2.86219	1.16203e-08
EQG65_RS05195	-1.57436	0.00526445
EQG65_RS04010	1.90755	0.0128902
EQG65_RS00810	2.64006	6.47021e-07
EQG65_RS08135	2.86907	3.16281e-13
EQG65_RS13935	-3.21397	1.5131e-06
secY2	1.38578	0.000598787
sirA	-2.01345	0.000348666
EQG65_RS11615	-4.11702	0.000179602
ureE	4.11392	5.81119e-31
EQG65_RS08095	-1.30738	0.0168757
EQG65_RS00985	1.90087	8.04568e-07
EQG65_RS11365	2.41637	4.65718e-08
EQG65_RS11880	-2.3715	0.00385892
EQG65_RS13345	2.50751	1.27968e-08
EQG65_RS02170	-2.54798	0.00229246
EQG65_RS12715	-1.76894	1.52248e-05
EQG65_RS00565	1.24504	0.00142171
dapB	3.03008	3.03426e-16
EQG65_RS12135	-1.66549	1.49769e-05
pxpA	3.65778	6.63939e-20
EQG65_RS11505	-1.09376	0.0157842
EQG65_RS07060	1.34703	0.000228088
EQG65_RS00160	1.11981	0.00712196
EQG65_RS02695	-2.12204	0.00214715
EQG65_RS00660	1.7323	0.000107939
EQG65_RS06975	1.02284	0.0168766
pstB	2.87407	1.24157e-11
ybaK	-1.82361	0.000403866
EQG65_RS01000	1.58846	3.55405e-05
EQG65_RS00575	1.18805	0.00155899
pstC	3.50507	1.98193e-17
EQG65_RS06435	-2.11583	0.0125104
EQG65_RS09525	-2.25617	0.000444875
EQG65_RS12690	-2.07343	1.78526e-05
EQG65_RS03925	-1.49273	0.00196572
EQG65_RS10360	1.66717	0.000392817
pstA	2.73016	2.00759e-11
cwrA	2.53845	2.76297e-13
folK	-1.50044	0.00780401
dapD	2.18782	3.19981e-09
cap8F	1.95322	4.32177e-06
EQG65_RS05100	3.29606	7.88238e-12
EQG65_RS04925	-1.34275	0.00117902
gtxA	1.33455	0.00460801
EQG65_RS06965	1.46492	0.000560936
EQG65_RS06665	-1.05611	0.0141708
EQG65_RS09430	1.47818	0.0167444
EQG65_RS06715	-1.39479	0.00932681
EQG65_RS03995	1.07366	0.0118477
EQG65_RS01395	-2.83447	3.35724e-06
phoU	2.31169	5.78786e-08
EQG65_RS11860	-2.16576	4.89372e-05
cap8B	3.62146	5.09492e-17
EQG65_RS06985	1.09933	0.0143933
sarU	-2.0217	0.000108231
EQG65_RS13570	-3.44839	1.03167e-09
EQG65_RS04105	-2.13865	0.0073867
EQG65_RS13255	-2.64762	1.05608e-05
EQG65_RS14080	1.23913	0.0118126
EQG65_RS04600	-1.00659	0.0160932
EQG65_RS00265	-1.7575	0.00976437
cap8G	1.28602	0.00187651
rnc	-1.25409	0.0161553
gmpC	-1.90384	0.000650389
EQG65_RS01630	2.41049	1.6103e-06
EQG65_RS01625	2.40466	1.02437e-06
EQG65_RS13275	-3.09202	3.09622e-08
EQG65_RS13930	-2.91807	4.83526e-06
EQG65_RS06910	-1.92503	0.000518312
msaA	-2.19106	0.00323872
EQG65_RS03075	2.89865	1.86914e-06
EQG65_RS05115	1.4344	0.0081607
EQG65_RS01985	-1.36704	0.00962354
EQG65_RS01640	-1.38319	0.0175893
cstA	3.18501	1.0305e-13
EQG65_RS05135	-2.48984	0.00423962
cap8D	2.69005	3.46555e-12
EQG65_RS13395	-2.22761	0.000111292
EQG65_RS12575	-1.44278	0.0070909
EQG65_RS05050	1.03202	0.00809536
EQG65_RS02785	3.99203	1.69349e-10
EQG65_RS14030	-2.4053	0.000935217
EQG65_RS00560	1.50324	0.00404351
EQG65_RS00390	1.75244	0.00860203
ilvC	2.94097	3.26625e-08
EQG65_RS06650	1.65925	0.000943716
EQG65_RS11215	3.46308	0.0020595
tsaE	-1.56523	0.00760503
cap8C	2.94256	2.49518e-12
mnhC2	1.57677	0.00247181
EQG65_RS09115	-1.86463	0.00134742
sarV	-1.25267	0.00271456
EQG65_RS01360	-3.83769	0.00611273
EQG65_RS13805	1.69521	0.0138573
EQG65_RS10280	1.95083	0.00500251
nirD	-5.84624	7.35467e-05
EQG65_RS12685	-2.74276	0.000478534
EQG65_RS12225	-2.67506	0.00463793
cap8E	1.16075	0.0141665
EQG65_RS13840	-2.24218	0.00423347
EQG65_RS07015	3.8209	2.10858e-21
EQG65_RS01090	-1.77183	0.00680205
EQG65_RS09835	2.80411	0.000700612
EQG65_RS09810	-1.57287	0.00334928
EQG65_RS07540	-1.24952	0.0129083
EQG65_RS02790	5.19898	1.63233e-30
EQG65_RS12890	-2.16388	0.00534351
EQG65_RS04005	1.74993	0.00105995
EQG65_RS02760	3.02278	4.26804e-07
EQG65_RS11630	3.37503	3.20244e-15
EQG65_RS03935	-3.40802	0.00807193
EQG65_RS00630	-2.43236	0.00419907
EQG65_RS01460	-1.63402	0.0180856
EQG65_RS00255	-2.04774	0.00965943
EQG65_RS08365	3.06138	1.50011e-05
EQG65_RS11625	3.64533	3.21338e-09
capA	3.61964	2.82493e-11
EQG65_RS06015	-1.99283	0.0091446
EQG65_RS04000	2.40292	0.010906
EQG65_RS07555	-1.8722	0.00429503
EQG65_RS09760	-1.97659	0.0161241
lpl1	-2.63547	0.0109778
csoR	-2.39192	0.0170429
EQG65_RS06770	-2.38915	0.0153161
folB	-3.02805	0.00347512
EQG65_RS01890	-2.86288	0.00805933
