# Supplementary material for: Transcriptomic analysis of cell envelope inhibition by prodigiosin in methicillin-resistant Staphylococcus aureus
Source: Front Microbiol. 2024 Jan 22;15:1333526. doi: 10.3389/fmicb.2024.1333526 (PMC10839101; doi:10.3389/fmicb.2024.1333526)
Supplement: Supplementary file 1 [file Data_Sheet_1.ZIP › Figure 9 Functional enrichment analysis of DEGs-Raw data of KEGG.xlsx]

## Sheet: Sheet1
Term	Count	Ratio	PValue
Ribosome	17	6.46	0.00358318
Glycine, serine and threonine metabolism	21	7.98	0.00758909
Cysteine and methionine metabolism	13	4.94	0.0123829
Biosynthesis of secondary metabolites	81	30.8	0.0126357
One carbon pool by folate	8	3.04	0.0195849
Purine metabolism	26	9.89	0.0259845
Sphingolipid metabolism	3	1.14	0.028275
RNA polymerase	3	1.14	0.028275
Selenocompound metabolism	7	2.66	0.0413231
Valine, leucine and isoleucine biosynthesis	7	2.66	0.0666843
Fatty acid metabolism	10	3.8	0.0986888
Tyrosine metabolism	7	2.66	0.099565
Metabolic pathways	131	49.81	0.108689
Phenylalanine, tyrosine and tryptophan biosynthesis	8	3.04	0.11203
Glyoxylate and dicarboxylate metabolism	11	4.18	0.13518
Amino sugar and nucleotide sugar metabolism	7	2.66	0.139715
Pantothenate and CoA biosynthesis	7	2.66	0.139715
Butanoate metabolism	7	2.66	0.186382
Lysine biosynthesis	7	2.66	0.186382
Sulfur metabolism	4	1.52	0.282164
Peroxisome	6	2.28	0.293336
Folate biosynthesis	6	2.28	0.293336
Amoebiasis	2	0.76	0.357855
Glycerophospholipid metabolism	5	1.9	0.361572
Ribosome biogenesis in eukaryotes	4	1.52	0.364613
Pyrimidine metabolism	14	5.32	0.401613
Glycerolipid metabolism	8	0.4	0.458748
ABC transporters	11	4.18	0.473554
Phenylalanine metabolism	2	0.76	0.483248
Synthesis and degradation of ketone bodies	2	0.76	0.483248
Glycolysis / Gluconeogenesis	12	4.56	0.506793
alpha-Linolenic acid metabolism	1	0.38	0.517859
Taurine and hypotaurine metabolism	1	0.38	0.517859
Alanine, aspartate and glutamate metabolism	7	2.66	0.584299
Inositol phosphate metabolism	2	0.76	0.592199
Fatty acid elongation	2	0.76	0.592199
Nicotinate and nicotinamide metabolism	4	1.52	0.597464
Pentose and glucuronate interconversions	5	1.9	0.631814
beta-Alanine metabolism	3	1.14	0.632795
Propanoate metabolism	7	2.66	0.635997
Nitrogen metabolism	4	1.52	0.663002
Phosphatidylinositol signaling system	1	0.38	0.665476
Ubiquinone and other terpenoid-quinone biosynthesis	1	0.38	0.665476
Steroid biosynthesis	1	0.38	0.665476
Ascorbate and aldarate metabolism	2	0.76	0.683029
Vitamin B6 metabolism	2	0.76	0.683029
Sulfur relay system	3	1.14	0.702638
RNA degradation	3	1.14	0.702638
Fructose and mannose metabolism	4	1.52	0.720907
Histidine metabolism	5	1.9	0.737602
Arginine and proline metabolism	10	3.8	0.740196
Base excision repair	3	1.14	0.76189
Arachidonic acid metabolism	1	0.38	0.768017
Tryptophan metabolism	5	1.9	0.781424
Aminoacyl-tRNA biosynthesis	6	2.28	0.791828
DNA replication	2	0.76	0.814975
Oxidative phosphorylation	5	1.9	0.819398
Lipoic acid metabolism	1	0.38	0.839209
Valine, leucine and isoleucine degradation	8	3.04	0.840012
Glutathione metabolism	3	1.14	0.851641
Galactose metabolism	3	1.14	0.851641
Starch and sucrose metabolism	2	0.76	0.86052
Homologous recombination	2	0.76	0.922347
Terpenoid backbone biosynthesis	2	0.76	0.922347
Pyruvate metabolism	9	3.42	0.922627
Glycosylphosphatidylinositol(GPI)-anchor biosynthesis	1	0.38	0.922874
Biosynthesis of unsaturated fatty acids	1	0.38	0.922874
Thiamine metabolism	1	0.38	0.922874
Lysine degradation	3	1.14	0.931113
Pentose phosphate pathway	4	1.52	0.941008
Citrate cycle (TCA cycle)	4	1.52	0.941008
RNA transport	1	0.38	0.946626
Spliceosome	1	0.38	0.946626
Nucleotide excision repair	1	0.38	0.963083
Mismatch repair	1	0.38	0.974478
Porphyrin and chlorophyll metabolism	1	0.38	0.997245
