# Supplementary material for: Transcriptomic analysis of cell envelope inhibition by prodigiosin in methicillin-resistant Staphylococcus aureus
Source: Front Microbiol. 2024 Jan 22;15:1333526. doi: 10.3389/fmicb.2024.1333526 (PMC10839101; doi:10.3389/fmicb.2024.1333526)
Supplement: Supplementary file 1 [file Data_Sheet_1.ZIP › Figure 9 Functional enrichment analysis of DEGs-Raw data of GO.xlsx]

## Sheet: Sheet1
Term	Count	Type
GO:0006066～alcohol metabolic process	6	Biological process
GO:0009066～aspartate family amino acid metabolic process	8	Biological process
GO:1901564～organonitrogen compound metabolic process	93	Biological process
GO:1901605～alpha-amino acid metabolic process	20	Biological process
GO:0008652～cellular amino acid biosynthetic process	15	Biological process
GO:0044271～cellular nitrogen compound biosynthetic process	71	Biological process
GO:0043603～cellular amide metabolic process	39	Biological process
GO:0009085~lysine biosynthetic process	4	Biological process
GO:0046451~diaminopimelate metabolic process	4	Biological process
GO:0044281~small molecule metabolic process	77	Biological process
GO:0005840~ribosome	24	Cellular Component
GO:0043228~non-membrane-bounded organelle	24	Cellular Component
GO:0030529~intracellular ribonucleoprotein complex	24	Cellular Component
GO:1990904~ribonucleoprotein complex	24	Cellular Component
GO:0043229~intracellular organelle	24	Cellular Component
GO:0044391~ribosomal subunit	18	Cellular Component
GO:0005829~cytosol	20	Cellular Component
GO:0043167~ion binding	16	Molecular function
GO:0016661~oxidoreductase activity	5	Molecular function
GO:0016301~kinase activity	17	Molecular function
GO:0003735~structural constituent of ribosome	24	Molecular function
GO:0019205~nucleobase-containing compound kinase activity	6	Molecular function
GO:0015144~carbohydrate transmembrane transporter activity	5	Molecular function
GO:0046872~metal ion binding	11	Molecular function
GO:0016740~transferase activity	58	Molecular function
GO:0005198~structural molecule activity	25	Molecular function
GO:0015103~inorganic anion transmembrane transporter activity	4	Molecular function
GO:0016772~transferase activity, transferring phosphorus-containing groups	26	Molecular function
