# Supplementary material for: Transcriptomic analysis of cell envelope inhibition by prodigiosin in methicillin-resistant Staphylococcus aureus
Source: Front Microbiol. 2024 Jan 22;15:1333526. doi: 10.3389/fmicb.2024.1333526 (PMC10839101; doi:10.3389/fmicb.2024.1333526)
Supplement: Supplementary file 1 [file Data_Sheet_1.ZIP › Table1 MIC values of prodigiosin against S. aureus strains.xlsx]

## Sheet: Sheet1
Number of strain	20μg/mL	10μg/mL	5μg/mL	2.5μg/mL	1.25μg/mL	0.625μg/mL	positive control	negative control
21612804	0.1331	0.0812	0.0825	0.0967	0.1425	0.2665	0.3542	0.0458
	0.139	0.1246	0.0576	0.0728	0.1091	0.2312	0.2939	0.0464
	0.1764	0.0864	0.0749	0.1073	0.1061	0.1998	0.3996	0.0452
Average	0.1495	0.0974	0.0716667	0.0922667	0.119233	0.2325	0.349233	0.0458
Stdev	0.0234821	0.0236989	0.012761	0.0176721	0.0202053	0.033369	0.0530247	0.0006
21607345	0.1292	0.0717	0.0529	0.0645	0.1325	0.3026	0.6371	0.0449
	0.1257	0.0713	0.0501	0.0737	0.169	0.3818	0.5445	0.0448
	0.1294	0.071	0.0509	0.0491	0.0784	0.1963	0.3524	0.0446
Average	0.1281	0.0713333	0.0513	0.0624333	0.126633	0.293567	0.511333	0.0447667
Stdev	0.00208087	0.000351188	0.00144222	0.0124295	0.045584	0.0930793	0.145219	0.000152753
21612346	0.1353	0.1147	0.0844	0.0996	0.1236	0.1874	0.3127	0.0449
	0.143	0.0728	0.0726	0.0751	0.0746	0.2358	0.3744	0.0476
	0.1291	0.0689	0.0524	0.0621	0.1445	0.2422	0.3288	0.0443
Average	0.1358	0.0854667	0.0698	0.0789333	0.114233	0.2218	0.338633	0.0456
Stdev	0.00568565	0.0207323	0.0132131	0.0155474	0.0292951	0.0244644	0.026131	0.00143527
21610437	0.1338	0.0731	0.0522	0.046	0.049	0.2102	0.2545	0.0454
	0.1352	0.0726	0.0528	0.0465	0.0484	0.2303	0.2411	0.0456
	0.1344	0.0738	0.0531	0.0476	0.0984	0.2095	0.3627	0.0458
Average	0.134467	0.0731667	0.0527	0.0467	0.0652667	0.216667	0.2861	0.0456
Stdev	0.000702377	0.000602771	0.000458258	0.000818535	0.0286959	0.011812	0.066675	0.0002
19828420	0.1309	0.0733	0.0524	0.0468	0.0813	0.1588	0.3194	0.0445
	0.1305	0.0725	0.0519	0.047	0.0713	0.1634	0.4744	0.0447
	0.1293	0.0728	0.0513	0.054	0.057	0.1552	0.3014	0.0446
Average	0.130233	0.0728667	0.0518667	0.0492667	0.0698667	0.159133	0.365067	0.0446
Stdev	0.000832666	0.000404145	0.000550757	0.00410041	0.0122132	0.00411015	0.0951122	0.0001
21609490	0.1253	0.0699	0.0519	0.0458	0.089	0.144	0.2603	0.0459
	0.1322	0.0707	0.0527	0.0469	0.102	0.1618	0.3306	0.0452
	0.1268	0.072	0.0531	0.0467	0.1417	0.3655	0.3094	0.0457
Average	0.1281	0.0708667	0.0525667	0.0464667	0.1109	0.223767	0.3001	0.0456
Stdev	0.00362905	0.00105987	0.00061101	0.000585947	0.0274541	0.123067	0.0360609	0.000360555
USA 300	0.1323	0.0767	0.0523	0.0466	0.0701	0.1988	0.2727	0.0446
	0.1327	0.0822	0.0528	0.0461	0.0644	0.1602	0.2687	0.044
	0.1349	0.0725	0.0526	0.0471	0.0726	0.1462	0.2855	0.0447
Average	0.1333	0.0771333	0.0525667	0.0466	0.0690333	0.1684	0.275633	0.0444333
Stdev	0.0014	0.0048645	0.000251661	0.0005	0.00420278	0.0272419	0.00877572	0.000378594
ATCC 25923	0.1764	0.1114	0.0937	0.0754	0.1321	0.2366	0.4476	0.0443
	0.1854	0.1321	0.1413	0.078	0.0952	0.249	0.4805	0.0448
	0.1837	0.1121	0.0748	0.0827	0.1103	0.1711	0.4285	0.0465
Average	0.181833	0.118533	0.103267	0.0787	0.112533	0.2189	0.4522	0.0452
Stdev	0.00478156	0.0117543	0.0342667	0.0037	0.0185511	0.0418577	0.0263034	0.00115326
Control	0.1241	0.0709	0.0515	0.046	0.0459	0.0463
	0.129	0.0695	0.0512	0.0468	0.0456	0.0496
	0.1281	0.0711	0.0515	0.0456	0.045	0.0456
Average	0.127067	0.0705	0.0514	0.0461333	0.0455	0.0471667
Stdev	0.00260832	0.00087178	0.000173205	0.00061101	0.000458258	0.0021362
